# Supplementary material for: Tailoring Properties of Hyaluronate-Based Core–Shell Nanocapsules with Encapsulation of Mixtures of Edible Oils
Source: Int J Mol Sci. 2023 Oct 8;24(19):14995. doi: 10.3390/ijms241914995 (PMC10573177; doi:10.3390/ijms241914995)
Supplement: Supplementary file 1 [file ijms-24-14995-s001.zip]

Archive with 1 entries (1 files):
- ijms-2604569-supplementary.pdf
